# Supplementary material for: Green and Highly-Efficient Microwave Synthesis Route for Sulfur/Carbon Composite for Li-S Battery
Source: Int J Mol Sci. 2021 Dec 21;23(1):39. doi: 10.3390/ijms23010039 (PMC8744887; doi:10.3390/ijms23010039)
Supplement: Supplementary file 1 [file ijms-23-00039-s001.zip]

Archive with 1 entries (1 files):
- ijms-1510468-supplementary.pdf
